# Supplementary material for: Ampullary Carcinoma: Prognostic Factors and a Literature Review
Source: Cancers (Basel). 2026 Feb 22;18(4):707. doi: 10.3390/cancers18040707 (PMC12939735; doi:10.3390/cancers18040707)
Supplement: Supplementary file 1 [file cancers-18-00707-s001.zip]

Archive with 1 entries (1 files):
- cancers-4147124-supplementary.pdf
